# Supplementary material for: On the Fence: The Impact of Education on Support for Electric Fencing to Prevent Conflict between Humans and Baboons in Kommetjie, South Africa
Source: Animals (Basel). 2023 Jun 27;13(13):2125. doi: 10.3390/ani13132125 (PMC10339892; doi:10.3390/ani13132125)
Supplement: Supplementary file 1 [file animals-13-02125-s001.zip]

Archive with 1 entries (1 files):
- animals-2428416 supplementary video - KomBab Film V3.mp4
